# Supplementary material for: At the beginnings of the funerary Megalithism in Iberia at Campo de Hockey necropolis
Source: Sci Rep. 2022 Jun 8;12:9431. doi: 10.1038/s41598-022-13014-6 (PMC9177854; doi:10.1038/s41598-022-13014-6)
Supplement: Supplementary file 1 — Supplementary Information. [file 41598_2022_13014_MOESM1_ESM.xlsx]

## Sheet: Tabla final
	TRENCH	BURIAL	TYPE OF TOMB	MNI	AGE	SEX	ORIENTATION	GRAVE GOODS
	7	E7T7	V	1	Adult	Male	E-W	1 bone needle
	9	E1T9	IIa	1	Adult	Female	S-N	2 bone needles
	12	E1T12	-	1	Adult	-	-	-
	12	E2T12	III	1	Adult	Female	E-W	2 bone needles
	12	E4T12	I	2	Adult	-	-	-
					Adult	-	-	-
	12	E5T12	IIIa	1	Mature	Male	SE-NW	1 bone needle and 2 blades of flint
	12	E6T12	I	1	Adult	Female	E-W	-
	13A	E1T13A	-	1	Adult	-	-	-
	13A	E2T13A	I	4	Adult	-	-	-
					Mature	Female
					Adult	Male
					Infant I	-
	13A	E3T13A	IIb	1	Mature	-	-	-
	13A	E4T13A	VI	1	Adult	Male	E-W	1 ceramic vase and 1 amber pendant
	13A	E5T13A	IIa	1	Adult	Male	E-W	-
	13A	E8T13A	I	1	Adult	-	N-S	-
	13A	E9T13A	I	1	Adult	-	S-N	-
	13A	E10T13A	IV	1	Mature	Female	E-W	Ochre
	13B	E1T13B	I	1	Adult	-	S-N	-
	13B	E2T13B	I	1	Intant I	-	E-W	1 bone pendant, 1 green mica pendant and 1 possible pendant on an elasmobranch vertebra
	13B	E3T13B	I	1	Adult	-	W-E	1 ceramic vase
	13B	E5T13B	-	4	Adult	-	-	-
					Adult	-
					Adult	-
					Infant I	-
	13B	E6T13B	IIc	1	Infant II	-	SE-NW	-
	13B	E7T13B	IV	1	Adult	-	SW-NE	-
	13B	E1SST13B	-	1	Adult	-	-	-
	16	E1T16	I	1	Adult	-	-	-
	16	E2T16	I	1	Adult	-	-	-
	16	E4T16	I	1	Adult	-	W-E	1 axe of amphibolite
	16	E5T16	-	1	Adult	-	-	-
	16	E6T16	-	2	Adult	-	-	-
					Adult	-
	16	E7T16	I	1	Adult	Male	E-W	-
	14	E1T14	I	1	Adult	-	W-E	-
	14	E6T14	I	1	Infant II	-	S-N	-
	14	E7T14	I	2	Infant I	-	E-W	-
					Adult	-
	14	E8T14	I	2	Infant II	-	S-N	-
					Adult	-
	14	E9T14	I	1	Infant I	-	S-N	-
	14	E10T14	I	1	Infant II	-	S-N	-
	14	E11T14	VIII	2	Mature	Male	Nº2: E-W	1 sillimanite axe, 1 ceramic vase, 1 amber pendant and 5 bone needles
					Adult	Male
	14	E13T14	I	1	Adult	Female	S-N	-
	14	E15T14	I	1	Adult	-	W-E	-
	14	E18T14	I	1	Infant I	-	-	-
	14	E19T14	I	1	Infant I	-	-	-
	14	E20T14	I	1	Infant I	-	S-N	-
	14	E21T14	IIc	1	Infant I	-	E-W	-
	14	E22T14	I	1	Adult	-	-	-
	15	E1T15	I	1	Infant I	-	N-S	-
	15	E3T15	VII	1	Adult	-	E-W	1 sillimanite axe, 1 amber pendant, 1 variscite bead and 1 turquoise bead
	15	E4T15	I	1	Adult	Female	E-W	9 bone needles
	15	E5T15	IIc	1	Adult	Female	E-W	-
	15	E6T15	IIa	1	Adult	Male	E-W	-
	15	E7T15	IIa	2	Adult	Male	N-S	Lasca de sílex
					-	-
	15	E8T15	I	1	Adult	Male	N-S	-
	15	E9T15	I	1	Adult	Male	NE-SW	-
	15	E10T15	I	2	Adult	-	NE-SW	5 bone needles and ochre
					Infant II	-
	15	E14T15	I	1	Mature	Male	E-W	-
	15	E15T15	IIa	1	Adult	Male	N-S	-
	15	E16T15	IIb	1	Adult	Female	N-S	-
	17	E1T17	IIc	1	Infant I	-	E-W	-
	17	E2T17	I	1	Infant I		E-W	Shell necklace
	17	E3T17	I	1	Adult	Male	E-W	-
	17	E4T17	I	2	Adult	-	E-W	-
					Infant I	-
	17	E5T17	I	1	Adult	-	E-W	-
	Supplementary Information: Supplementary Table S1. Funerary structures with indication of type of tomb, MNI, age, sex, orientation and grave goods.
